# Supplementary material for: Long-term responses of Icelandic Arctic foxes to changes in marine and terrestrial ecosystems
Source: PLoS One. 2023 Oct 4;18(10):e0282128. doi: 10.1371/journal.pone.0282128 (PMC10550166; doi:10.1371/journal.pone.0282128)
Supplement: S3 Table — (XLSX) [file pone.0282128.s006.xlsx]

## Sheet: Sheet1
Standards	Comment	Date	Amount	CO2 Ampl	N2 Ampl	d13C	d15N	%C	%N	C/N
CH7	Check	2021-01-22	0.675	6.746		-32.16		86.19
CH7	Check	2021-01-25	0.722	7.22		-32.16		86.73
CH7	Check	2021-01-26	0.603	6.162		-32.16		85.97
					avg	-32.16
					std	0
N2	Check	2021-01-22	0.634		4.163		20.44		20.92
N2	Check	2021-01-25	0.596		3.777		20.44		20.98
N2	Check	2021-01-26	0.702		4.659		20.51		20.96
						avg	20.46
						std	0.04
NICOTINAMIDE	Calibration	2021-01-22	0.766	5.295	5.586	-32.48	2.1	59.01	22.94	2.57
NICOTINAMIDE	Calibration	2021-01-22	0.765	5.287	5.567	-32.48	2.06	59.17	22.94	2.58
NICOTINAMIDE	Calibration	2021-01-22	0.73	5.05	5.313	-32.5	2.14	59.05	22.94	2.57
NICOTINAMIDE	Calibration	2021-01-25	0.744	5.012	5.196	-32.54	2.04	59.01	22.94	2.57
NICOTINAMIDE	Calibration	2021-01-25	715	4.932	5.085	-32.53	2.12	0.06	0.02	2.56
NICOTINAMIDE	Calibration	2021-01-25	0.797	5.5	5.7	-32.51	2.12	59.63	23.21	2.57
NICOTINAMIDE	Calibration	2021-01-26	0.724	5.111	5.323	-32.43	2.1	59.01	22.94	2.57
NICOTINAMIDE	Calibration	2021-01-26	0.74	5.217	5.403	-32.49	2.09	59.24	22.93	2.58
NICOTINAMIDE	Calibration	2021-01-26	0.708	4.998	5.173	-32.51	2.13	59.36	22.99	2.58
					avg	-32.5	2.1
					std	0.03	0.03
BLS	Calibration	2021-01-22	1.041	5.979	3.508	-18.74	6.94	49.54	10.62	4.66
BLS	Calibration	2021-01-22	1.193	6.849	4.033	-18.68	7.14	49.85	10.68	4.67
BLS	Calibration	2021-01-22	1.176	6.778	3.988	-18.73	7.12	49.91	10.7	4.67
BLS	Calibration	2021-01-25	1.151	6.236	3.582	-18.72	7.05	47.59	10.2	4.67
BLS	Calibration	2021-01-25	1.223	6.784	3.916	-18.72	7.07	48.26	10.39	4.65
BLS	Calibration	2021-01-25	1.068	6.12	3.513	-18.71	7.05	50.03	10.73	4.66
BLS	Calibration	2021-01-26	1.126	6.711	3.873	-18.68	7.01	50.31	10.72	4.69
BLS	Calibration	2021-01-26	1.047	6.174	3.566	-18.67	7.1	49.96	10.69	4.67
BLS	Calibration	2021-01-26	1.025	5.933	3.43	-18.68	7.08	49.1	10.53	4.66
					avg	-18.7	7.06
					std	0.03	0.06
MLS	Calibration	2021-01-22	1.042	5.51	4.338	-22.27	13.89	45.32	13.12	3.45
MLS	Calibration	2021-01-22	1.076	5.915	4.651	-22.37	13.9	47.48	13.66	3.47
MLS	Calibration	2021-01-22	0.271	1.482	1.157	-22.21	13.95	46.15	13.52	3.41
MLS	Calibration	2021-01-22	1.021	5.658	4.477	-22.36	14.08	47.76	13.86	3.45
MLS	Calibration	2021-01-22	0.565	3.122	2.451	-22.29	14.09	47.08	13.74	3.43
MLS	Calibration	2021-01-22	1.051	5.826	4.598	-22.35	14.13	47.57	13.76	3.46
MLS	Calibration	2021-01-22	1.498	6.903	5.471	-22.27	14	39.84	11.52	3.46
MLS	Calibration	2021-01-25	1.068	5.782	4.495	-22.32	14.09	47.4	13.77	3.44
MLS	Calibration	2021-01-25	1.103	6.003	4.661	-22.34	14.08	47.4	13.78	3.44
MLS	Calibration	2021-01-25	0.279	1.436	1.102	-22.17	13.97	43.62	12.81	3.41
MLS	Calibration	2021-01-25	1.109	6.106	4.73	-22.37	13.98	47.59	13.81	3.44
MLS	Calibration	2021-01-25	0.505	2.793	2.135	-22.29	14.02	46.94	13.69	3.43
MLS	Calibration	2021-01-25	1.084	5.964	4.606	-22.35	13.91	47.53	13.8	3.44
MLS	Calibration	2021-01-25	1.486	8.136	6.352	-22.33	13.97	47.86	13.86	3.45
MLS	Calibration	2021-01-26	1.026	5.929	4.602	-22.32	13.9	48.63	14.04	3.46
MLS	Calibration	2021-01-26	1.096	6.011	4.685	-22.33	13.98	46.46	13.44	3.46
MLS	Calibration	2021-01-26	0.263	1.396	1.087	-22.26	13.98	43.88	12.99	3.38
MLS	Calibration	2021-01-26	1.146	5.84	4.57	-22.31	14.07	43.17	12.55	3.44
MLS	Calibration	2021-01-26	0.565	3.137	2.428	-22.37	14.04	46.34	13.53	3.42
MLS	Calibration	2021-01-26	1.095	6.025	4.72	-22.26	14.04	46.73	13.58	3.44
MLS	Calibration	2021-01-26	1.599	8.782	6.954	-22.25	13.99	47.29	13.62	3.47
					avg	-22.3	14
					std	0.06	0.07
USGS 61	Calibration	2021-01-22	0.508	2.916	4.587	-35.01	-2.79	48.86	28.7	1.7
USGS 61	Calibration	2021-01-22	0.53	3.063	4.818	-35.09	-2.88	49.27	28.92	1.7
USGS 61	Calibration	2021-01-22	0.502	2.879	4.526	-35.01	-2.92	48.89	28.74	1.7
USGS 61	Calibration	2021-01-25	0.469	2.623	4.075	-35.06	-2.96	48.74	28.78	1.69
USGS 61	Calibration	2021-01-25	0.5	2.844	4.406	-35.02	-2.86	48.95	28.93	1.69
USGS 61	Calibration	2021-01-25	0.561	3.221	4.954	-35.04	-2.75	49.45	29.01	1.7
USGS 61	Calibration	2021-01-26	0.504	2.989	4.621	-35.12	-2.73	49.37	28.89	1.71
USGS 61	Calibration	2021-01-26	0.548	3.225	5.023	-35.08	-2.88	49.3	29.02	1.7
USGS 61	Calibration	2021-01-26	0.541	3.165	4.888	-35.06	-2.98	49.19	28.82	1.71
					avg	-35.05	-2.86
					std	0.04	0.09
