# Supplementary material for: Long-term responses of Icelandic Arctic foxes to changes in marine and terrestrial ecosystems
Source: PLoS One. 2023 Oct 4;18(10):e0282128. doi: 10.1371/journal.pone.0282128 (PMC10550166; doi:10.1371/journal.pone.0282128)
Supplement: S4 Table — Guiry and Szpak [43] recommend using a threshold of 3.28 in atomic C:N ratio to assess the quality of modern collagen samples of mammals. According to their study, samples with higher values result in a significant correlation between atomic C:N and δ13C, and δ13C values for these samples may be contaminated by non-collagen material. Among our samples, 48 had C:N values > 3.28. Not to exclude excessively many samples we decided to use a threshold of 3.33, that corresponds to the maximum ratio determined based on amino-acid composition by Guiry and Szpack [43]. Including samples up to this threshold resulted in a significant correlation between C:N and δ13C and we may thus have included samples with slight contamination. However, given the coefficient of the regression of δ13C against C:N was -8.13, a difference in C:N of 0.05 (3.28 to 3.33) would only lead to a change in δ13C of 0.4, corresponding to less than 0.2 standard deviations of our δ13C values. The bias this might have introduced would thus be negligible. (XLSX) [file pone.0282128.s007.xlsx]

## Sheet: Sheet1
Sample number	Year of birth	Age	Sex	Location	d13C	d15N	%C	%N	Molecular C/N	Atomic C:N	Included in analysis
443	1979	2	F	Coastal	-13.83	12.69	27.27	10.29	2.65	3.09	T
435	1980	1	T	Coastal	-17.03	12.34	33.01	12.28	2.69	3.14	T
652	1981	1	F	Coastal	-18.21	11.48	27.51	10.01	2.75	3.21	T
1007	1982	2	F	Coastal	-18.73	11.21	28.36	10.23	2.77	3.23	T
1173	1984	1	T	Coastal	-18.19	11.89	33.04	11.29	2.93	3.41	F
1275	1985	1	T	Coastal	-20.11	9.36	32.23	11.77	2.74	3.19	T
1276	1985	1	T	Coastal	-21.46	8.13	30.27	11.04	2.74	3.2	T
1334	1985	1	T	Coastal	-14.27	16.11	32.5	11.73	2.77	3.23	T
1631	1985	2	T	Coastal	-20.56	9.11	28.7	10.4	2.76	3.22	T
1871	1987	1	F	Coastal	-21.66	7.57	31.39	11.25	2.79	3.25	T
1893	1987	1	F	Coastal	-19.97	6.65	29.6	10.8	2.74	3.2	T
2094	1987	1	F	Coastal	-20.65	7.6	29.84	10.9	2.74	3.19	T
2189	1987	1	F	Coastal	-17.03	11.37	30.89	11.25	2.75	3.2	T
2468	1988	1	F	Coastal	-18.66	10.38	27.4	10	2.74	3.19	T
3334	1989	2	T	Coastal	-15.37	15.7	28.98	10.59	2.74	3.19	T
2882	1990	1	F	Coastal	-17.82	10.47	31.63	11.6	2.73	3.18	T
3680	1992	1	F	Coastal	-17.32	10.4	30.78	11.18	2.75	3.21	T
4054	1992	2	F	Coastal	-14.79	14.34	32.14	11.71	2.74	3.2	T
4072	1993	1	T	Coastal	-13.75	16.12	27.79	10.12	2.75	3.2	T
4356	1993	2	F	Coastal	-17.98	11.09	32.26	11.73	2.75	3.21	T
4358	1994	1	T	Coastal	-17.8	11.46	26.04	9.31	2.8	3.26	T
4518	1995	1	T	Coastal	-17.88	12.64	33.92	12.42	2.73	3.19	T
4831	1996	1	T	Coastal	-14.12	14.84	36.15	13.16	2.75	3.2	T
5290	1996	2	F	Coastal	-18.93	9.67	35.55	12.95	2.75	3.2	T
5010	1997	1	F	Coastal	-18.91	9.62	34.39	12.52	2.75	3.2	T
5136	1997	1	F	Coastal	-17.17	11.89	26.67	9.75	2.73	3.19	T
5262	1997	1	T	Coastal	-16.86	10.42	23.74	8.61	2.76	3.21	T
5318	1997	1	T	Coastal	-14.74	15.98	29.11	10.66	2.73	3.18	T
5378	1998	1	T	Coastal	-14.86	14.11	27.25	9.96	2.74	3.19	T
5429	1998	1	T	Coastal	-14.97	14.29	23.3	8.44	2.76	3.22	T
5626	1998	1	F	Coastal	-18.67	11.4	35.73	13.02	2.74	3.2	T
6120	1998	1	F	Coastal	-15.88	12.46	37.51	13.66	2.75	3.2	T
6113	1999	1	F	Coastal	-17.22	13.21	38.16	13.96	2.73	3.19	T
6251	1999	1	F	Coastal	-14.05	14.04	40.13	14.61	2.75	3.2	T
6614	1999	2	F	Coastal	-15.28	13.25	39.02	14.1	2.77	3.23	T
6464	2000	1	T	Coastal	-16.07	14.52	30.45	11.12	2.74	3.19	T
6956	2000	2	T	Coastal	-15.55	12.27	26.98	9.77	2.76	3.22	T
6974	2000	1	T	Coastal	-18.67	9.86	21.13	7.57	2.79	3.26	T
6977	2000	1	F	Coastal	-19.62	10.64	29.08	10.63	2.74	3.19	T
6704	2001	1	T	Coastal	-22.21	6.73	37.19	13.36	2.78	3.25	T
6751	2001	1	F	Coastal	-14.52	13.68	35.52	12.88	2.76	3.22	T
6825	2001	1	T	Coastal	-18.35	10.32	31.68	11.45	2.77	3.23	T
6949	2001	1	T	Coastal	-14.57	15.25	24.2	8.81	2.75	3.2	T
6982	2001	1	T	Coastal	-21.54	8.12	26.94	9.79	2.75	3.21	T
7038	2001	1	T	Coastal	-17.08	10.28	21.02	7.67	2.74	3.2	T
7100	2001	1	F	Coastal	-13.98	15.58	27.92	10.1	2.76	3.22	T
7102	2001	1	F	Coastal	-13.64	15.38	32	11.71	2.73	3.19	T
9643	2001	1	F	Coastal	-17.06	14.77	30.89	11.17	2.77	3.23	T
7322	2002	1	F	Coastal	-17.44	11.95	23.87	8.73	2.73	3.19	T
7843	2003	1	F	Coastal	-16.83	12.77	27.76	10.14	2.74	3.19	T
7841	2004	1	F	Coastal	-15.9	13.2	37.8	13.6	2.8	3.24	T
8190	2005	1	T	Coastal	-17.3	13.7	40.4	14.1	2.9	3.33	T
8191	2005	1	T	Coastal	-17.3	13.7	36.7	13.2	2.8	3.25	T
8192	2005	1	T	Coastal	-17.9	11.4	36.7	13.3	2.8	3.21	T
8193	2005	1	T	Coastal	-19.4	9.5	39.5	14.1	2.8	3.26	T
8194	2005	1	T	Coastal	-21	7.9	47.6	17	2.8	3.25	T
8195	2005	1	T	Coastal	-19.6	10.4	36.6	13.1	2.8	3.26	T
8305	2005	1	T	Coastal	-19.14	5.75	23.3	8.52	2.73	3.19	T
8373	2006	1	T	Coastal	-18.5	13.3	41.6	14.5	2.9	3.34	F
8374	2006	1	T	Coastal	-17.7	13.6	36.3	12.9	2.8	3.28	T
8375	2006	1	F	Coastal	-18.8	11.5	38.7	13.8	2.8	3.28	T
8376	2006	1	T	Coastal	-18.6	12.2	39.4	13.9	2.8	3.3	F
8461	2006	1	F	Coastal	-14.92	15.32	20.26	7.39	2.74	3.2	T
8605	2006	2	T	Coastal	-15.6	15.1	39.6	13.9	2.8	3.31	T
8606	2006	1	F	Coastal	-20.5	8.5	39.6	13.1	3	3.51	F
8607	2006	1	T	Coastal	-14.7	15.8	36.9	13.3	2.8	3.24	T
8610	2006	2	T	Coastal	-22.08	4.7	27.07	9.68	2.8	3.26	T
8611	2006	1	T	Coastal	-17.6	12.9	52.8	17.8	3	3.45	F
8612	2006	1	F	Coastal	-16.4	13.5	37.8	13.4	2.8	3.3	T
8552	2007	1	T	Coastal	-21.02	5.45	26.07	9.41	2.77	3.23	T
8595	2007	1	T	Coastal	-17.7	12.7	35.4	12	3	3.44	F
8596	2007	1	T	Coastal	-15.5	15.5	42.2	15.1	2.8	3.27	T
8597	2007	1	F	Coastal	-16.2	14	38.6	13.7	2.8	3.29	T
8598	2007	1	T	Coastal	-17.5	14	40.2	13.3	3	3.54	F
8603	2007	1	F	Coastal	-15.8	14	38.1	13.4	2.8	3.31	T
8604	2007	1	F	Coastal	-15.2	15.6	31.8	11.3	2.8	3.29	T
8609	2007	1	T	Coastal	-16.2	12.7	35	12.1	2.9	3.38	F
9104	2008	1	T	Coastal	-16.13	13.21	29.82	10.67	2.79	3.26	T
9122	2008	1	T	Coastal	-14.72	14.52	31.44	11.38	2.76	3.22	T
9139	2008	1	T	Coastal	-20.53	4.64	28.2	10.17	2.77	3.23	T
9344	2009	1	T	Coastal	-19.4	10.4	38.4	13.5	2.8	3.32	T
9373	2009	1	F	Coastal	-17.5	12.2	33.1	11.6	2.9	3.34	F
9541	2009	1	F	Coastal	-17.4	11.6	30	10.9	2.8	3.22	T
9348	2010	1	T	Coastal	-18.2	12.6	37.9	13.7	2.8	3.22	T
9549	2010	1	T	Coastal	-16.6	14.5	37	13.2	2.8	3.27	T
9628	2010	1	F	Coastal	-22.8	5.4	39.9	14.2	2.8	3.28	T
9744	2010	1	T	Coastal	-20	9.3	34.6	12.5	2.8	3.23	T
9843	2010	2	T	Coastal	-13.9	13.8	37.6	13.7	2.7	3.21	T
9746	2011	1	T	Coastal	-19.4	11.6	40.2	14.5	2.8	3.23	T
9747	2011	1	F	Coastal	-17.8	12.2	37.2	13.3	2.8	3.26	T
9943	2011	1	F	Coastal	-19.2	9.2	35.2	12.8	2.7	3.21	T
9967	2011	2	F	Coastal	-17.2	12.3	35.5	12.8	2.8	3.24	T
9949	2012	1	F	Coastal	-17.9	10.8	36.3	13.1	2.8	3.24	T
9959	2012	1	T	Coastal	-20.5	8.2	33.9	12.2	2.8	3.24	T
9970	2012	1	F	Coastal	-18.8	10.4	39.7	14	2.8	3.3	T
9987	2012	1	T	Coastal	-16.3	15.3	34.2	12	2.9	3.33	T
10418	2012	1	T	Coastal	-17.2	11.8	33.1	12	2.8	3.23	T
10255	2013	1	T	Coastal	-17.88	10.62	31.65	11.42	2.77	3.23	T
10258	2013	1	F	Coastal	-15.9	11.6	36.4	13.1	2.8	3.25	T
10274	2013	1	T	Coastal	-16	10.4	37.1	13.7	2.7	3.17	T
10277	2013	1	F	Coastal	-18.7	10.8	41.5	14.8	2.8	3.28	T
10278	2013	1	F	Coastal	-15.5	16.1	39.6	14.1	2.8	3.27	T
10690	2013	2	F	Coastal	-16.19	12.23	25.12	8.96	2.8	3.27	T
10500	2014	1	F	Coastal	-16.4	12.5	46.4	16.5	2.8	3.27	T
10657	2014	1	F	Coastal	-18.48	9.95	22.87	8.22	2.78	3.24	T
10696	2014	1	T	Coastal	-16.93	12.2	20.39	7.18	2.84	3.31	T
10796	2014	1	T	Coastal	-17.05	12.81	24.83	8.91	2.79	3.25	T
10837	2014	1	T	Coastal	-17.05	11.83	23.58	8.45	2.79	3.26	T
10845	2014	2	T	Coastal	-20.42	8.51	35.67	12.88	2.77	3.23	T
10838	2015	1	F	Coastal	-21.47	6.31	27	9.6	2.81	3.28	T
10861	2015	1	T	Coastal	-19.67	9.76	22.86	7.33	3.12	3.63	F
10862	2015	1	T	Coastal	-19.16	10.39	31.59	11.48	2.75	3.21	T
10929	2015	1	T	Coastal	-18.89	10.87	30.61	10.72	2.86	3.33	T
10934	2015	1	F	Coastal	-17.29	14.52	39.61	14.43	2.74	3.2	T
10936	2015	1	F	Coastal	-15.52	11.94	25.73	9.25	2.78	3.24	T
10937	2015	1	T	Coastal	-16.62	14.3	28.14	10.16	2.77	3.23	T
10940	2015	1	F	Coastal	-14.81	13.75	29.94	10.89	2.75	3.21	T
10945	2015	1	T	Coastal	-18.65	10.5	29.34	10.7	2.74	3.2	T
11153	2015	2	T	Coastal	-17.2	11.06	31.86	11.52	2.77	3.23	T
11157	2015	2	F	Coastal	-20.99	7.99	37.88	13.8	2.74	3.2	T
11170	2015	2	T	Coastal	-14.45	13.65	26.98	9.82	2.75	3.2	T
11030	2016	1	T	Coastal	-16.82	11.65	29.66	10.74	2.76	3.22	T
11152	2016	1	T	Coastal	-15.32	13.84	34.42	12.37	2.78	3.24	T
11155	2016	1	F	Coastal	-16.38	14.24	34.64	11.29	3.07	3.58	F
11166	2016	1	T	Coastal	-19.68	12.3	39.43	14.34	2.75	3.21	T
11248	2016	1	F	Coastal	-18.18	12.22	31.18	11.38	2.74	3.2	T
11593	2017	1	T	Coastal	-16.05	13.78	38.82	13.96	2.78	3.24	T
11684	2017	1	F	Coastal	-21.26	7.17	30.83	11.11	2.77	3.24	T
11704	2017	1	T	Coastal	-16.3	15.8	30.04	10.86	2.77	3.22	T
368	1979	2	F	Inland	-20.26	5.63	33.59	11.93	2.82	3.29	T
478	1980	2	T	Inland	-21	5.17	31.37	11.44	2.74	3.2	T
480	1980	2	F	Inland	-19.95	7.31	33.29	12.12	2.75	3.2	T
562	1980	2	T	Inland	-20.51	5.73	31.6	11.7	2.7	3.15	T
610	1981	1	F	Inland	-20.1	5.14	31.49	11.5	2.74	3.19	T
698	1981	2	T	Inland	-20.52	4.82	32.3	11.7	2.76	3.22	T
696	1982	1	F	Inland	-20.14	6.33	31.98	11.53	2.78	3.24	T
956	1982	2	F	Inland	-21	5.39	31.32	11.3	2.77	3.23	T
1103	1983	2	F	Inland	-20.71	5.49	33.54	11.81	2.84	3.31	T
1213	1983	2	T	Inland	-19.72	7.99	32.09	11.48	2.79	3.26	T
1051	1984	1	T	Inland	-20.06	5.65	30.75	10.86	2.83	3.3	T
1122	1984	1	F	Inland	-20.35	9.8	30.94	11.28	2.74	3.2	T
1410	1984	2	T	Inland	-20.86	5.79	30.79	11.03	2.79	3.26	T
1493	1986	1	T	Inland	-17.04	12.4	30.22	11	2.75	3.2	T
1502	1986	1	T	Inland	-14.91	15.23	30.77	11.26	2.73	3.19	T
2444	1988	1	F	Inland	-21.35	5.07	26.73	9.51	2.81	3.28	T
2491	1988	1	T	Inland	-17.73	10.24	32.24	11.68	2.76	3.22	T
2509	1988	1	F	Inland	-17.07	13.06	31.28	11.33	2.76	3.22	T
2578	1989	1	F	Inland	-20.61	7.21	28.08	10.18	2.76	3.22	T
2938	1990	1	F	Inland	-21.79	5.21	28.94	10.57	2.74	3.19	T
3145	1991	1	F	Inland	-21.31	5.33	27.53	10.03	2.75	3.2	T
3831	1991	1	T	Inland	-21.12	4.92	30.17	11.05	2.73	3.18	T
3614	1992	2	T	Inland	-18.76	8.79	27.26	9.99	2.73	3.18	T
4323	1993	2	F	Inland	-19.38	9.35	32.5	11.73	2.77	3.23	T
4279	1994	1	T	Inland	-21.81	5.92	27.98	10.26	2.73	3.18	T
4282	1994	1	F	Inland	-21.16	4.52	28.59	10.46	2.73	3.19	T
4835	1995	2	T	Inland	-21.99	5.92	29.17	10.65	2.74	3.19	T
4723	1996	1	T	Inland	-21.29	5.94	30.63	11.21	2.73	3.19	T
4926	1996	1	F	Inland	-21.8	4.94	35.84	13.05	2.75	3.2	T
4960	1997	1	T	Inland	-21.79	7.21	30.35	11.07	2.74	3.2	T
5097	1997	1	T	Inland	-21.24	4.16	30.58	11.16	2.74	3.2	T
5111	1997	1	F	Inland	-21.78	4.03	33.67	12.23	2.75	3.21	T
5112	1997	1	T	Inland	-21.91	3.8	37.83	13.77	2.75	3.2	T
5793	1997	2	F	Inland	-20.22	6.22	29.16	10.67	2.73	3.19	T
5678	1998	1	F	Inland	-21.64	6.45	22.16	7.98	2.78	3.24	T
6306	1998	1	F	Inland	-20	9.03	34.98	12.82	2.73	3.18	T
5980	1999	1	F	Inland	-21.46	5.75	38.08	13.89	2.74	3.2	T
6482	2000	1	T	Inland	-21.64	4.47	37.66	13.7	2.75	3.2	T
6502	2000	1	T	Inland	-17.42	9.95	28.1	10.27	2.74	3.19	T
6504	2000	1	F	Inland	-19.65	7.1	28.36	10.32	2.75	3.21	T
6632	2000	1	F	Inland	-18.84	8.23	25.46	9.11	2.8	3.26	T
7057	2000	2	F	Inland	-22.01	6.17	32.67	11.92	2.74	3.2	T
6731	2001	1	F	Inland	-21.66	5.09	40.14	14.51	2.77	3.23	T
6735	2001	1	T	Inland	-19.76	7.43	31.15	11.38	2.74	3.19	T
6798	2001	1	T	Inland	-20.89	6.27	27.62	9.88	2.8	3.26	T
7026	2001	1	T	Inland	-17.6	9.97	28.44	10.36	2.75	3.2	T
8261	2003	2	F	Inland	-22.1	5.8	45.5	16.3	2.8	3.25	T
8254	2004	2	T	Inland	-21.9	5	49.3	17.6	2.8	3.26	T
8196	2005	1	F	Inland	-20.7	8.7	39.4	14.3	2.8	3.21	T
8203	2005	1	F	Inland	-20.9	6.4	40.5	14.5	2.8	3.26	T
8257	2005	1	T	Inland	-21.8	5.1	32.7	11.7	2.8	3.25	T
8350	2005	1	T	Inland	-21.5	6.2	41.6	14.8	2.8	3.27	T
8351	2005	1	F	Inland	-20.9	5.1	39.6	14.4	2.8	3.22	T
8519	2005	2	T	Inland	-21.8	5.5	36.2	12.5	2.9	3.38	F
8387	2006	1	F	Inland	-22.2	5.4	40	13.9	2.9	3.35	F
8391	2006	1	T	Inland	-21.1	5.2	41.6	14.9	2.8	3.25	T
8459	2006	1	F	Inland	-20.3	10.5	41.3	12	3.4	4.01	F
8480	2006	1	F	Inland	-21.9	6.8	38.6	12	3.2	3.75	F
8518	2006	1	F	Inland	-21.44	5.63	26.7	9.69	2.76	3.21	T
8525	2006	1	T	Inland	-22.3	6.4	43	14.7	2.9	3.4	F
8641	2006	2	F	Inland	-21.4	5.28	33.26	10.77	3.09	3.6	F
8758	2006	2	T	Inland	-19.82	7.26	29.2	10.49	2.78	3.25	T
8563	2007	1	F	Inland	-22.3	4.4	39.5	13.9	2.8	3.32	T
8570	2007	1	F	Inland	-21.9	5.5	45.4	15.3	3	3.46	F
8616	2007	1	T	Inland	-22.1	6.4	38.9	13.4	2.9	3.37	F
8620	2007	1	T	Inland	-21.46	4.76	26.77	9.65	2.77	3.23	T
8640	2007	1	F	Inland	-14.54	13.99	39.75	14.33	2.77	3.23	T
8757	2007	1	T	Inland	-20.69	5.08	28.09	10.13	2.77	3.23	T
8783	2007	1	F	Inland	-21.52	4.8	29.66	9.93	2.99	3.48	F
8850	2007	1	T	Inland	-17.91	11.74	30.04	10.86	2.77	3.23	T
8895	2007	1	T	Inland	-21.95	6.07	33.17	11.91	2.79	3.25	T
8851	2008	1	T	Inland	-21.18	4.66	15.4	5.63	2.74	3.19	T
9150	2008	1	F	Inland	-20.66	4.99	23.12	8.25	2.8	3.27	T
9168	2009	1	T	Inland	-21.95	5.55	34.2	12.13	2.82	3.29	T
9170	2009	1	F	Inland	-22.28	4.33	35.79	10.2	3.51	4.09	F
9174	2009	1	F	Inland	-21.53	4.08	32.9	11.73	2.8	3.27	T
9179	2009	1	F	Inland	-22	3.96	29.04	10.3	2.82	3.29	T
9445	2010	1	F	Inland	-21.9	5.4	37.2	13	2.9	3.33	T
9529	2010	1	T	Inland	-21.3	6.4	40.8	14.8	2.8	3.23	T
9611	2010	1	F	Inland	-22.9	4.4	39.1	13.9	2.8	3.27	T
9619	2010	1	T	Inland	-22.4	5.3	46.3	16.7	2.8	3.24	T
10411	2010	2	F	Inland	-22.6	6	37.3	13.4	2.8	3.26	T
10566	2010	2	F	Inland	-21.78	6.06	24.79	8.87	2.8	3.26	T
10663	2010	2	F	Inland	-21.72	3.25	29.64	10.47	2.83	3.3	T
9995	2011	2	F	Inland	-21.9	6.1	20.2	7.2	2.8	3.29	T
10570	2011	1	T	Inland	-22.15	5.91	36.3	10.66	3.41	3.97	F
10669	2011	1	T	Inland	-22.83	6.4	26.25	9.37	2.8	3.27	T
9800	2012	1	T	Inland	-22.3	5.6	47.3	17.1	2.8	3.22	T
9847	2012	1	T	Inland	-22.2	5.6	39.1	14.2	2.8	3.21	T
9906	2012	1	F	Inland	-22.3	5.8	39.2	14.1	2.8	3.25	T
10177	2012	2	F	Inland	-21.6	7	39.6	14.3	2.8	3.22	T
10296	2012	2	T	Inland	-21.8	4.8	40.3	14.5	2.8	3.24	T
10347	2012	1	T	Inland	-22.5	6.1	39.8	14.2	2.8	3.26	T
10146	2013	1	T	Inland	-22.4	6.2	33.8	12.2	2.8	3.24	T
10183	2013	1	T	Inland	-19.7	10.7	38.2	13.4	2.9	3.34	F
10217	2013	1	F	Inland	-20.8	6.1	36.2	13	2.8	3.25	T
10292	2013	1	F	Inland	-22.6	5.9	41.1	14.6	2.8	3.28	T
10533	2013	2	T	Inland	-21.9	5.5	40.5	14.7	2.8	3.22	T
10723	2013	2	F	Inland	-21.63	5.1	32.3	11.49	2.81	3.28	T
10531	2014	1	T	Inland	-22.3	5.4	40.6	14.4	2.8	3.29	T
10615	2014	1	T	Inland	-21.5	4.9	28.88	10.3	2.8	3.27	T
10665	2014	1	F	Inland	-19.7	9.37	24.79	8.72	2.84	3.32	T
10671	2014	1	F	Inland	-22.53	5.86	22.21	7.87	2.82	3.29	T
10959	2014	2	F	Inland	-22.29	5.74	34.38	12.48	2.75	3.21	T
10964	2014	2	F	Inland	-21.73	6.14	30.92	11.23	2.75	3.21	T
11010	2014	2	T	Inland	-18.27	10.42	30.13	10.87	2.77	3.23	T
10853	2015	1	T	Inland	-22.07	5.63	27.51	9.96	2.76	3.22	T
10914	2015	1	F	Inland	-22.46	5.55	27.4	9.77	2.8	3.27	T
10951	2015	1	T	Inland	-21.56	6.37	40.86	14.86	2.75	3.21	T
11118	2015	2	T	Inland	-19.33	10.32	28.69	10.27	2.79	3.26	T
11245	2015	2	F	Inland	-22.5	6.4	32.7	11.6	2.8	3.27	T
11247	2015	2	T	Inland	-22.39	6.21	33.43	12.18	2.74	3.2	T
11214	2016	1	F	Inland	-21.92	5.07	31.91	11.53	2.77	3.23	T
11218	2016	1	F	Inland	-16.17	14.24	28.7	10.26	2.8	3.26	T
11238	2016	1	T	Inland	-21.5	9.8	32.2	11.5	2.8	3.27	T
11587	2016	2	T	Inland	-22.88	6.5	27.55	10.03	2.75	3.2	T
11720	2016	2	T	Inland	-22.41	6	31.3	11.2	2.79	3.26	T
11468	2017	1	F	Inland	-17.1	11.95	34.47	12.41	2.78	3.24	T
11471	2017	1	F	Inland	-18.3	10.06	24.19	8.69	2.79	3.25	T
11585	2017	1	F	Inland	-22.45	6.79	32.32	11.68	2.77	3.23	T
11628	2017	2	F	Inland	-22.15	5.29	25.33	9.11	2.78	3.24	T
11721	2017	1	T	Inland	-22.14	5.34	23.4	8.41	2.78	3.24	T
11615	2018	1	F	Inland	-22.06	7.77	29.73	10.72	2.77	3.23	T
11623	2018	1	T	Inland	-21.13	6.84	31.44	10.62	2.96	3.45	F
11624	2018	1	F	Inland	-20.14	8.42	31.1	11.27	2.76	3.22	T
11739	2018	1	T	Inland	-19.24	11.28	38.64	13.68	2.82	3.29	T
11743	2018	1	T	Inland	-22.12	5.51	32.7	11.77	2.78	3.24	T
