# Supplementary material for: Long-term responses of Icelandic Arctic foxes to changes in marine and terrestrial ecosystems
Source: PLoS One. 2023 Oct 4;18(10):e0282128. doi: 10.1371/journal.pone.0282128 (PMC10550166; doi:10.1371/journal.pone.0282128)
Supplement: S5 Table — Estimated with the default parameters of the gam function in the mgcv package. (XLSX) [file pone.0282128.s008.xlsx]

## Sheet: Sheet1
(a)	Number of iterations for full convergence	k'	edf	k-index	p-value
(a) δ13C ⎪ Formula: δ13C ~ s(Year, by = Habitat) + Habitat
Coastal	9	9	3.94	1.02	0.65
Inland	9	9	1	1.02	0.64
(b) δ15N ⎪ Formula: δ15N ~ s(Year, by = Habitat) + Habitat
Coastal	6	9	1.64	1.02	0.61
Inland	6	9	4.54	1.02	0.68
(b)	Para	Coastal		Inland
(a) δ13C ⎪ Formula: δ13C ~ s(Year, by = Habitat) + Habitat
worst	0.524904	0.0697704		0.0373527
observed	0.524904	0.00535806		0.000669891
estimate	0.524904	0.00476314		0.00377213
(b) δ15N ⎪ Formula: δ15N ~ s(Year, by = Habitat) + Habitat
worst	0.524904	0.0697704		0.0373527
observed	0.524904	0.0191467		0.00417807
estimate	0.524904	0.00476314		0.00377128
