# Supplementary material for: Long-term responses of Icelandic Arctic foxes to changes in marine and terrestrial ecosystems
Source: PLoS One. 2023 Oct 4;18(10):e0282128. doi: 10.1371/journal.pone.0282128 (PMC10550166; doi:10.1371/journal.pone.0282128)
Supplement: S6 Table — Foxes were analyzed separately depending on their habitat and time was included as a categorical (four periods) covariate. Coastal and inland foxes were analyzed separately. We used two different discrimination factors. The first was the one used in Carbonell Ellgutter & al. [28], and the second one was the addition of the values from Arctic fox blood from Lecomte & al. [37] and the variation from blood to collagen of wolves from Adams & al. [50]. We also ran the models with uniform priors (P1) and with informative priors (Pinf). Convergence was assessed based on the Gelman-Rubin and Geweke diagnostics. The detailed results of the Geweke diagnostics are shown in percentage of number of variables outside +/- 1.96 per chain. The maximal correlation between two sources is given, and sources are abbreviated as Ptarmigan–P, Alt. terrestrial–T, Alt. Marine–M, Seabirds–S. Models which had satisfactory convergence diagnostics are shown in bold. (XLSX) [file pone.0282128.s009.xlsx]

## Sheet: Sheet1
Runs	Variable tested	Gelman-Rubin Diagnostic			Geweke Diagnostic			Unimodal	Correlation
		> 1.01	> 1.05	> 1.1	Chain 1	Chain 2	Chain 3
coastal (Δ13C = 3.09; Δ15N = 3.36) - P1	155	0	0	0	0.09	0.045	0.058	yes	-0.90 S-M
coastal (Δ13C = 3.09; Δ15N = 3.36) - Pinf	155	1	0	0	0	0	0.11	yes	-0.91 S-M
coastal (Δ13C = 2.58; Δ15N = 3.64) - P1	155	0	0	0	0.013	0.013	0.006	yes	-0.76 S-M
coastal (Δ13C = 2.58; Δ15N = 3.64) - Pinf	155	3	0	0	0.013	0.084	0.071	yes	-0.85 S-M
inland (Δ13C = 3.09; Δ15N = 3.36) - P1	150	1	0	0	0.077	0.013	0.006	yes	-0.84 S-M
inland (Δ13C = 3.09; Δ15N = 3.36) - Pinf	150	2	0	0	0.019	0	0.013	yes	-0.81 S-M
inland (Δ13C = 2.58; Δ15N = 3.64) - P1	150	2	0	0	0	0.045	0.006	yes	-0.60 S-M
inland (Δ13C = 2.58; Δ15N = 3.64) - Pinf	150	12	1	0	0.052	0.006	0.026	yes	-0.60 S-M
